# Supplementary material for: The Role of Societal Aspects in the Formation of Official COVID-19 Reports: A Data-Driven Analysis
Source: Int J Environ Res Public Health. 2021 Feb 5;18(4):1505. doi: 10.3390/ijerph18041505 (PMC7914783; doi:10.3390/ijerph18041505)
Supplement: Supplementary file 1 [file ijerph-18-01505-s001.zip]

Archive with 4 entries (4 files):
- B2_File.txt
- B3_File.txt
- B4_File.Rmd
- B1_File.txt
