# Supplementary material for: The Role of Societal Aspects in the Formation of Official COVID-19 Reports: A Data-Driven Analysis
Source: Int J Environ Res Public Health. 2021 Feb 5;18(4):1505. doi: 10.3390/ijerph18041505 (PMC7914783; doi:10.3390/ijerph18041505)
Supplement: Supplementary file 1 [file ijerph-18-01505-s001.zip › B3_File.txt]

country	source	official/not official	who region
albania	https://shendetesia.gov.al/	official	euro
albania	https://coronavirus.al/	official	euro
algeria	http://www.aps.dz/
algeria	https://www.facebook.com/algeriepresseservice.ar/videos/2720425801611008
algeria	http://www.sante.gov.dz/communiques/82-documentation.html	official	afro
algeria	http://www.sante.gov.dz/coronavirus/coronavirus-2019.html	official	afro
angola	http://www.governo.gov.ao/todasnoticias.aspx	official	afro
angola	https://www.covid19.gov.ao/	official	afro
argentina	https://twitter.com/msalnacion?ref_src=twsrc%5egoogle%7ctwcamp%5eserp%7ctwgr%5eauthor	official	amro/paho
argentina	https://www.argentina.gob.ar/coronavirus/informe-diario	official	amro/paho
armenia	http://www.moh.am/#1/0	official	euro
armenia	https://ncdc.am/coronavirus/confirmed-cases-by-days/	official	euro
australia	https://www.health.gov.au/news/health-alerts/novel-coronavirus-2019-ncov-health-alert/coronavirus-covid-19-current-situation-and-case-numbers#in-australia	official	wpro
austria	https://info.gesundheitsministerium.at/d/87ba8__wk1/covid-19-offentlich-zugangliche-information?orgid=1&refresh=5m	official	euro
austria	https://www.sozialministerium.at/informationen-zum-coronavirus/neuartiges-coronavirus-(2019-ncov).html	official	euro
azerbaijan	https://koronavirusinfo.az/az%c9%99rbaycanda-cari-v%c9%99ziyy%c9%99t	official	euro
bahrain	https://www.moh.gov.bh/covid19	official	emro
bangladesh	https://www.iedcr.gov.bd/	official	searo
barbados	https://gisbarbados.gov.bb/covid-19/?fbclid=iwar3daqlizlk3nqbxlem0wr0auilk5bt-izomeaegmamnlb9kdauzcrnfxja	official	amro/paho
belgium	https://www.info-coronavirus.be/nl/news/	official	euro
belgium	https://epistat.wiv-isp.be/covid/	official	euro
benin	https://www.gouv.bj/coronavirus/	official	afro
bolivia	https://www.minsalud.gob.bo/	official	amro/paho
bolivia	https://www.boliviasegura.gob.bo/	official	amro/paho
bosnia_and_herzegovina	http://mcp.gov.ba/publication/read/epidemioloska-slika-covid-19?pageid=3	official	euro
botswana	https://africacdc.org/covid-19/
botswana	https://covid19portal.gov.bw/data-dashboard
botswana	https://www.gov.bw/?fbclid=iwar1trhniwplmwmobch--egtmz5f5liapjpy_au7lqmj7coph2iu7x-5528w	official	afro
botswana	https://www.facebook.com/covid19.mohw.bw/?__tn__=hh-r	official	afro
brazil	https://twitter.com/minsaude	official	amro/paho
brazil	https://covid.saude.gov.br/	official	amro/paho
brunei_darussalam	http://www.moh.gov.bn/sitepages/covid-19.aspx	official	wpro
bulgaria	http://www.mh.government.bg/bg/novini/aktualno/	official	euro
bulgaria	https://covid19.lanix.org/ (based on moh data)	official	euro
burkina_faso	https://www.sig.gov.bf/accueil
burkina_faso	https://www.facebook.com/sigbf226
burkina_faso	https://www.sante.gov.bf/accueil	official	afro
burkina_faso	https://www.facebook.com/minist%c3%a8re-de-la-sant%c3%a9-burkina-faso-1444809365833949/	official	afro
burundi	https://twitter.com/mspls_bdi?lang=en	official	afro
cambodia	https://covid19-map.cdcmoh.gov.kh/?fbclid=iwar3oooyddl4lfez5kbens9dulbvelsijrhwcnv4rrsvh8kk6r1nmknrlqd4		wpro
cameroon	https://twitter.com/drmanaouda	official	afro
cameroon	http://covid19.minsante.cm/	official	afro
canada	https://www.canada.ca/en/public-health/services/diseases/2019-novel-coronavirus-infection.html	official	amro/paho
cape_verde	https://covid19.cv/?fbclid=iwar1pxxi2d9gyatlelb7yusnnt9sbz6a7vo90fk4asiwlzldiq3kx5tlzlpa	official	afro
cape_verde	https://www.facebook.com/ministeriodasaude.cv/	official	afro
chad	http://sante-tchad.org/	official	afro
chad	https://www.facebook.com/ministeresantetchad/	official	afro
chile	https://www.minsal.cl/nuevo-coronavirus-2019-ncov/casos-confirmados-en-chile-covid-19/	official	amro/paho
chile	https://www.gob.cl/coronavirus/cifrasoficiales/	official	amro/paho
china	https://ncov.dxy.cn/ncovh5/view/pneumonia	official	wpro
colombia	https://t.co/7k57zcf9nz?amp=1	official	amro/paho
colombia	https://twitter.com/minsaludcol/	official	amro/paho
costa_rica	http://geovision.uned.ac.cr/oges/	official	amro/paho
costa_rica	https://www.ministeriodesalud.go.cr/index.php/centro-de-prensa/noticias/741-noticias-2020/1532-lineamientos-nacionales-para-la-vigilancia-de-la-infeccion-por-coronavirus-2019-ncov	official	amro/paho
croatia	https://www.hzjz.hr/medunarodna-istrazivanja/koronavirus-najnoviji-podatci/	official	euro
cyprus	https://www.pio.gov.cy/coronavirus/press.html	official	euro
cyprus	https://covid19.ucy.ac.cy/	official	euro
czechia	https://onemocneni-aktualne.mzcr.cz/covid-19	official	euro
dem_peoples_rep_of_korea	https://experience.arcgis.com/experience/56d2642cb379485ebf78371e744b8c6a		searo
denmark	https://www.sst.dk/da/corona/tal-og-overvaagning	official	euro
denmark	https://www.ssi.dk/aktuelt/sygdomsudbrud/coronavirus	official	euro
dominican_republic	https://twitter.com/saludpublicard?lang=en	official	amro/paho
dominican_republic	https://www.msp.gob.do/web/	official	amro/paho
ecuador	https://www.salud.gob.ec/actualizacion-de-casos-de-coronavirus-en-ecuador/	official	amro/paho
ecuador	https://www.facebook.com/saludecuador	official	amro/paho
egypt	https://www.facebook.com/egypt.mohp/	official	emro
el_salvador	https://cov.salud.gob.sv/	official	amro/paho
estonia	https://www.terviseamet.ee/et/uuskoroonaviirus	official	euro
estonia	https://www.terviseamet.ee/et/koroonaviiruse-andmestik	official	euro
ethiopia	http://www.moh.gov.et/ejcc/	official	afro
ethiopia	https://twitter.com/fmohealth	official	afro
finland	https://thl.fi/en/web/infectious-diseases/what-s-new/coronavirus-covid-19-latest-updates	official	euro
finland	www.thl.fi/coronamap	official	euro
france	https://www.santepubliquefrance.fr/maladies-et-traumatismes/maladies-et-infections-respiratoires/infection-a-coronavirus/articles/infection-au-nouveau-coronavirus-sars-cov-2-covid-19-france-et-monde	official	euro
france	https://www.santepubliquefrance.fr/dossiers/coronavirus-covid-19/coronavirus-chiffres-cles-et-evolution-de-la-covid-19-en-france-et-dans-le-monde	official	euro
gabon	https://www.facebook.com/covid19gouvga/?__tn__=%2cdkc-r&eid=ardr8lgfztxotjeic-86c3h8n9-eibctttciioruw51dshcs7rqtz2hsroi77gzwzu6dhfz3udycbald&hc_ref=arq64rte2gziom3nsf50tgmtf3jgs_tavcet1z8ooekhlr8jmhlfljegd9tkvhqazso	official	afro
gabon	https://infocovid.ga/		afro
gambia	https://twitter.com/mohgambia	official	afro
georgia	https://stopcov.ge/en	official	euro
georgia	https://www.ncdc.ge/default.aspx	official	euro
germany	https://www.rki.de/de/content/infaz/n/neuartiges_coronavirus/fallzahlen.html	official	euro
germany	https://experience.arcgis.com/experience/478220a4c454480e823b17327b2bf1d4	official	euro
ghana	https://twitter.com/mohgovgh	official	afro
ghana	https://www.ghanahealthservice.org/covid19/	official	afro
greece	https://www.moh.gov.gr/articles/ministry/grafeio-typoy/press-releases	official	euro
greece	https://eody.gov.gr/category/covid-19/	official	euro
guatemala	https://tablerocovid.mspas.gob.gt/	official	amro/paho
guinea	https://anss-guinee.org/	official	afro
guinea	https://twitter.com/anss_guinee	official	afro
haiti	https://www.communication.gouv.ht/	official	amro/paho
haiti	https://twitter.com/msppofficiel	official	amro/paho
honduras	https://covid19honduras.org/	official	amro/paho
honduras	http://www.salud.gob.hn/site/	official	amro/paho
hungary	https://koronavirus.gov.hu/	official	euro
iceland	https://www.covid.is/tolulegar-upplysingar	official	euro
india	https://www.mohfw.gov.in/	official	searo
indonesia	https://infeksiemerging.kemkes.go.id/	official	searo
iran	https://app.powerbi.com/view?r=eyjrijoin2exnwi3zgqtzdk3my00yze2lwfjymqtngmwzjk0owq1mjfhiiwidci6imy2mtbjmgi3lwjkmjqtngizos04mtbiltnkyzi4mgfmyju5mcisimmiojh9	official	emro
ireland	https://www.gov.ie/en/news/7e0924-latest-updates-on-covid-19-coronavirus/	official	euro
ireland	https://covid19ireland-geohive.hub.arcgis.com/	official	euro
israel	https://datadashboard.health.gov.il/covid-19/general?utm_source=go.gov.il&utm_medium=referral
israel	https://govextra.gov.il/ministry-of-health/corona/corona-virus/	official	euro
israel	https://t.me/s/mohreport
italy	http://www.salute.gov.it/portale/nuovocoronavirus/dettagliocontenutinuovocoronavirus.jsp?lingua=italiano&id=5351&area=nuovocoronavirus&menu=vuoto	official	euro
italy	https://www.arcgis.com/apps/opsdashboard/index.html#/b0c68bce2cce478eaac82fe38d4138b1	official	euro
jamaica	https://www.moh.gov.jm/	official	amro/paho
jamaica	https://twitter.com/themohwgovjm	official	amro/paho
japan	https://www.mhlw.go.jp/stf/new-info/	official	wpro
jordan	https://corona.moh.gov.jo/ar	official	emro
kazakhstan	https://www.coronavirus2020.kz/	official	euro
kenya	https://www.facebook.com/pg/minstryofhealthke/posts/
kenya	http://www.health.go.ke/	official	afro
kenya	https://twitter.com/moh_kenya	official	afro
kuwait	https://corona.e.gov.kw/	official	emro
kyrgyzstan	http://www.med.kg/ru/informatsii.html	official	euro
kyrgyzstan	https://www.covid.kg/	official	euro
laos	https://app.powerbi.com/view?r=eyjrijoim2jkzwrhntqtndy5ys00ywm3lwi4zjutnmexm2vmzdm4yju5iiwidci6imnkowniogvjlwu2mjetndcyys05nzlhltu0owfinwjhmjq3mcisimmiojf9	official	wpro
laos	https://www.moh.gov.la	official	wpro
latvia	https://twitter.com/spkcentrs?ref_src=twsrc%5etfw%7ctwcamp%5eembeddedtimeline%7ctwterm%5eprofile%3aspkcentrs&ref_url=https%3a%2f%2fspkc.gov.lv%2flv%2f	official	euro
latvia	https://spkc.maps.arcgis.com/apps/opsdashboard/index.html#/4469c1fb01ed43cea6f20743ee7d5939		euro
lebanon	https://corona.ministryinfo.gov.lb/	official	emro
lebanon	https://www.moph.gov.lb/	official	emro
lesotho	https://who.maps.arcgis.com/apps/opsdashboard/index.html#/0c9b3a8b68d0437a8cf28581e9c063a9	official	afro
liberia	https://www.facebook.com/national-public-health-institute-of-liberia-nphil-164280647325112/?__tn__=kc-r&eid=arbmprvdvdfo2ohvwnui1qmca0q4vlf0kcm53jh4faeikhiy9tp3oylx2q3suyknsg0ozvx3phlngzov&hc_ref=art6xtt-vyeb1n0ehetjnvpa4pd-sjhhtnck0yoodzkiqan5jpfd0otyducuh0fulmy&fref=nf	official	afro
lithuania	http://sam.lrv.lt/lt/news/koronavirusas		euro
luxembourg	https://gouvernement.lu/fr/dossiers.gouv_msan+fr+dossiers+2020+corona-virus.html	official	euro
madagascar	http://www.sante.gov.mg/ministere-sante-publique/	official	afro
madagascar	https://www.facebook.com/minsanp/	official	afro
malawi	https://www.facebook.com/malawimoh/		afro
malawi	https://covid19.health.gov.mw/	official	afro
malaysia	http://covid-19.moh.gov.my/	official	wpro
mali	http://www.sante.gov.ml/index.php/actualites	official	afro
mali	https://www.facebook.com/gouvmali/	official	afro
mali	https://www.facebook.com/msasmali1/
malta	https://deputyprimeminister.gov.mt/en/health-promotion/covid-19/pages/covid-19-infographics.aspx	official	euro
mauritania	http://www.sante.gov.mr/?cat=4	official	afro
mauritius	http://www.covid19.mu/	official	afro
mauritius	https://www.facebook.com/coronavirusmoris/	official	afro
mexico	https://twitter.com/ssalud_mx	official	amro/paho
mexico	https://coronavirus.gob.mx/datos/	official	amro/paho
moldova	https://msmps.gov.md/ro	official	euro
moldova	http://gismoldova.maps.arcgis.com/apps/opsdashboard/index.html#/d274da857ed345efa66e1fbc959b021b	official	euro
mongolia	https://covid19.mohs.mn/	official	wpro
montenegro	https://www.ijzcg.me/	official	euro
morocco	https://twitter.com/ministere_sante	official	emro
morocco	http://www.covidmaroc.ma/pages/accueilar.aspx	official	emro
mozambique	http://www.misau.gov.mz/	official	afro
mozambique	https://covid19.ins.gov.mz/	official	afro
namibia	https://www.facebook.com/mohssnamibia/	official	afro
nepal	https://covid19.mohp.gov.np/#/	official	searo
nepal	https://covid19.mohp.gov.np/#/covidmap		searo
netherlands	https://coronadashboard.rijksoverheid.nl/	official	euro
new_zealand	https://www.health.govt.nz/our-work/diseases-and-conditions/covid-19-novel-coronavirus/covid-19-current-cases	official	wpro
nicaragua	https://t.me/s/covid19nicaragua	not official	amro/paho
nigeria	https://www.ncdc.gov.ng/diseases/sitreps/?cat=14&name=an%20update%20of%20covid-19%20outbreak%20in%20nigeria	official	afro
nigeria	https://twitter.com/ncdcgov	official	afro
north_macedonia	http://zdravstvo.gov.mk/	official	euro
north_macedonia	https://koronavirus.gov.mk/stat		euro
norway	https://www.fhi.no/en/id/infectious-diseases/coronavirus/	official	euro
oman	https://twitter.com/omanimoh	official	emro
oman	https://www.moh.gov.om/en/-59	official	emro
pakistan	http://covid.gov.pk/stats/pakistan	official	emro
panama	https://twitter.com/minsapma	official	amro/paho
panama	https://geosocial.maps.arcgis.com/apps/opsdashboard/index.html#/2c6e932c690d467b85375af52b614472	official	amro/paho
paraguay	https://www.mspbs.gov.py/covid-19.php?q=coronavirus&modo=1	official	amro/paho
paraguay	https://twitter.com/msaludpy	official	amro/paho
peru	https://covid19.minsa.gob.pe/sala_situacional.asp	official	amro/paho
peru	https://twitter.com/minsa_peru	official	amro/paho
philippines	https://ncovtracker.doh.gov.ph/	official	wpro
poland	https://www.gov.pl/web/koronawirus/wykaz-zarazen-koronawirusem-sars-cov-2	official	euro
portugal	https://covid19estamoson.gov.pt/	official	euro
portugal	https://covid19.min-saude.pt/ponto-de-situacao-atual-em-portugal/	official	euro
qatar	http://www.moph.gov.qa/arabic/pages/coronavirus2019.aspx	official	emro
romania	http://www.ms.ro/	official	euro
romania	https://instnsp.maps.arcgis.com/apps/opsdashboard/index.html#/5eced796595b4ee585bcdba03e30c127	official	euro
russia	https://yandex.ru/maps/covid19?ll=87.127143%2c49.616265&z=3	not official	euro
russia	https://www.rospotrebnadzor.ru/	official	euro
rwanda	https://twitter.com/rwandahealth?ref_src=twsrc%5etfw%7ctwcamp%5eembeddedtimeline%7ctwterm%5eprofile%3arwandahealth&ref_url=https%3a%2f%2fmoh.gov.rw%2findex.php%3fid%3d188	official	afro
saudi_arabia	https://covid19.moh.gov.sa/	official	emro
saudi_arabia	https://www.facebook.com/saudimoh	official	emro
senegal	http://www.sante.gouv.sn/actualites/point-de-presse-du-ministre-de-la-sant%c3%a9-et-de-laction-sociale-sur-le-premier-cas-confirm%c3%a9	official	afro
serbia	https://covid19.rs/	official	euro
serbia	https://www.zdravlje.gov.rs/	official	euro
seychelles	http://www.health.gov.sc/	official	afro
seychelles	https://www.facebook.com/mohseychellesofficial/	official	afro
sierra_leone	https:/ww.facebook.com/mic.gov.sl/
sierra_leone	https://twitter.com/mohs_sl	official	afro
sierra_leone	http://health.gov.sl/	official	afro
singapore	https://covidsitrep.moh.gov.sg/		wpro
slovakia	https://www.korona.gov.sk/	official	euro
slovakia	https://www.health.gov.sk/?koronavirus-covid-19	official	euro
slovenia	https://www.gov.si/teme/koronavirus/	official	euro
slovenia	https://www.nijz.si/sl/dnevno-spremljanje-okuzb-s-sars-cov-2-covid-19	official	euro
south_africa	http://www.nicd.ac.za/	official	afro
south_africa	https://twitter.com/nicd_sa	official	afro
spain	https://www.mscbs.gob.es/profesionales/saludpublica/ccayes/alertasactual/ncov-china/situacionactual.htm	official	euro
sri_lanka	http://www.epid.gov.lk/web/index.php?lang=en	official	searo
sweden	https://experience.arcgis.com/experience/09f821667ce64bf7be6f9f87457ed9aa	official	euro
switzerland	https://www.bag.admin.ch/bag/de/home/krankheiten/ausbrueche-epidemien-pandemien/aktuelle-ausbrueche-epidemien/novel-cov/situation-schweiz-und-international.html	official	euro
switzerland	https://covid-19-schweiz.bagapps.ch/de-1.html	official	euro
tajikistan	https://covid.tj/	official	euro
thailand	https://covid19.ddc.moph.go.th/	official	searo
thailand	https://ddcportal.ddc.moph.go.th/portal/apps/opsdashboard/index.html#/20f3466e075e45e5946aa87c96e8ad65	official	searo
trinidad_and_tobago	http://www.health.gov.tt/sitepages/default.aspx?id=293	official	amro/paho
trinidad_and_tobago	https://twitter.com/moh_tt?ref_src=twsrc%5etfw%7ctwcamp%5eembeddedtimeline%7ctwterm%5eprofile%3amoh_tt&ref_url=http%3a%2f%2fwww.health.gov.tt%2fsitepages%2fdefault.aspx%3fid%3d292	official	amro/paho
tunisia	https://covid-19.tn/	official	emro
tunisia	https://ageos-tunisie.maps.arcgis.com/apps/opsdashboard/index.html#/ba757449b05b41a6a8f2e9282a83834c	official	emro
turkey	https://covid19.saglik.gov.tr/	official	euro
uganda	https://www.health.go.ug/covid/
uganda	https://www.facebook.com/minofhealthug/	official	afro
uganda	https://covid19.gou.go.ug/	official	afro
ukraine	https://moz.gov.ua/koronavirus-2019-ncov	official	euro
ukraine	https://covid19.gov.ua/analitichni-paneli-dashbordy?fbclid=iwar0ewvegqqfz0i_vhudgnqescgkvwmdzvxovdbqqeyxoouhpws0xgoixtlg	official	euro
united_arab_emirates	https://fcsa.gov.ae/en-us/pages/covid19/uae-covid-19-updates.aspx
united_arab_emirates	https://www.facebook.com/mohapuae/	official	emro
united_arab_emirates	https://twitter.com/uaegov	official	emro
united_kingdom	https://coronavirus.data.gov.uk/	official	euro
united_republic_of_tanzania	https://www.moh.go.tz/en/	official	afro
united_states_of_america	https://www.cdc.gov/coronavirus/2019-ncov/cases-in-us.html	official	amro/paho
united_states_of_america	https://gisanddata.maps.arcgis.com/apps/opsdashboard/index.html#/bda7594740fd40299423467b48e9ecf6	official	amro/paho
uruguay	https://www.gub.uy/ministerio-salud-publica/coronavirus	official	amro/paho
uruguay	https://www.facebook.com/comunicacionpresidencial/	official	amro/paho
venezuela	http://www.presidencia.gob.ve/site/web/principal/paginas/classindex.php	official	amro/paho
venezuela	https://covid19.patria.org.ve/estadisticas-venezuela/	official	amro/paho
vietnam	https://ncov.moh.gov.vn/web/guest/trang-chu	official	wpro
vietnam	https://ncov.vncdc.gov.vn/	official	wpro
yemen	https://twitter.com/ysneccovid19	official	emro
yemen	https://pmo-ye.net/	official	emro
zambia	http://znphi.co.zm/news/situation-reports-new-coronavirus-covid-19-sitreps/	official	afro
zambia	https://twitter.com/zmpublichealth	official	afro
zimbabwe	https://twitter.com/mohcczim	official	afro
zimbabwe	http://www.mohcc.gov.zw/index.php?option=com_content&view=category&layout=blog&id=84&itemid=435 (new country)	official	afro
